# Supplementary material for: The expression characteristics of miR-206-3p in musculoskeletal tissue and its clinical significance
Source: J Orthop Surg Res. 2026 Mar 25;21:293. doi: 10.1186/s13018-026-06785-5 (PMC13141340; doi:10.1186/s13018-026-06785-5)
Supplement: Supplementary file 1 — Supplementary file1 (CSV 1206 kb) [file 13018_2026_6785_MOESM1_ESM.csv]

# Osteosarcopenia Linked Genotype-Phenotype Data (for EGA deposition)
# Sample_ID: Anonymized identifier; RNA_Seq_Accession: Links to ENA sequencing data
# All expression values: Normalized via 2^-ΔΔCt method; Phenotypes: Measured per clinical standards
Sample_ID	Tissue_Type	Patient_Age	Patient_Gender	Osteosarcopenia_Stage	RNA_Seq_Accession	miR_206_3p_Expression (2^-ΔΔCt)	SFRP1_Expression (2^-ΔΔCt)	IL_16_Expression (2^-ΔΔCt)	Grip_Strength (kg)	BMD_Lumbar (g/cm²)	Muscle_Mass_Index (kg/m²)	TUG_Test (seconds)
OST-001	Bone marrow	60-65y	M	1	ENA-ERP123456	2.15	0.82	1.37	28.5	0.89	5.8	12.3
OST-002	Quadriceps muscle	66-70y	F	2	ENA-ERP123457	3.42	0.45	1.89	22.1	0.76	4.9	18.5
OST-003	Bone marrow	60-65y	M	0	ENA-ERP123458	1.01	1.98	0.92	35.8	1.02	6.5	9.8
OST-004	Quadriceps muscle	71-75y	M	1	ENA-ERP123459	2.78	0.61	1.55	26.3	0.83	5.5	13.7
OST-005	Bone marrow	66-70y	F	2	ENA-ERP123460	4.05	0.32	2.12	20.5	0.71	4.7	20.1
OST-006	Quadriceps muscle	71-75y	F	1	ENA-ERP123461	2.33	0.75	1.43	27.7	0.85	5.6	14.2
OST-007	Bone marrow	60-65y	M	0	ENA-ERP123462	0.98	2.05	0.88	36.2	1.05	6.7	9.5
OST-008	Quadriceps muscle	66-70y	F	2	ENA-ERP123463	3.81	0.38	2.01	19.8	0.68	4.5	21.3
OST-009	Bone marrow	71-75y	M	1	ENA-ERP123464	2.56	0.59	1.62	25.9	0.81	5.4	13.9
OST-010	Quadriceps muscle	60-65y	F	0	ENA-ERP123465	1.05	1.89	0.95	34.5	1.01	6.3	10.2
