# Supplementary material for: The expression characteristics of miR-206-3p in musculoskeletal tissue and its clinical significance
Source: J Orthop Surg Res. 2026 Mar 25;21:293. doi: 10.1186/s13018-026-06785-5 (PMC13141340; doi:10.1186/s13018-026-06785-5)
Supplement: Supplementary file 2 — Supplementary file2 (XLSX 1206 kb) [file 13018_2026_6785_MOESM2_ESM.xlsx]

## Sheet: 1_Sample_Metadata
Sample_ID	Tissue_Type	Patient_Age	Patient_Gender	Osteosarcopenia_Stage	RNA_Seq_Accession	Sample_Quality (RIN)
OST-001	Bone marrow	60-65y	M	1	ENA-ERP123456	8.5
OST-002	Quadriceps muscle	66-70y	F	2	ENA-ERP123457	8.2
OST-003	Bone marrow	60-65y	M	0	ENA-ERP123458	8.7
OST-004	Quadriceps muscle	71-75y	M	1	ENA-ERP123459	8.1
OST-005	Bone marrow	66-70y	F	2	ENA-ERP123460	8.3
OST-006	Quadriceps muscle	71-75y	F	1	ENA-ERP123461	8.6
OST-007	Bone marrow	60-65y	M	0	ENA-ERP123462	8.4
OST-008	Quadriceps muscle	66-70y	F	2	ENA-ERP123463	8
OST-009	Bone marrow	71-75y	M	1	ENA-ERP123464	8.5
OST-010	Quadriceps muscle	60-65y	F	0	ENA-ERP123465	8.8

## Sheet: 2_Molecular_Data
Sample_ID	miR_206_3p_Expression (2^-ΔΔCt)	SFRP1_Expression (2^-ΔΔCt)	IL_16_Expression (2^-ΔΔCt)	Experimental_Method	Batch_Number	QC_Pass
OST-001	2.15	0.82	1.37	qRT-PCR (SYBR Green)	Batch_01	Yes
OST-002	3.42	0.45	1.89	qRT-PCR (SYBR Green)	Batch_01	Yes
OST-003	1.01	1.98	0.92	qRT-PCR (SYBR Green)	Batch_01	Yes
OST-004	2.78	0.61	1.55	qRT-PCR (SYBR Green)	Batch_02	Yes
OST-005	4.05	0.32	2.12	qRT-PCR (SYBR Green)	Batch_02	Yes
OST-006	2.33	0.75	1.43	qRT-PCR (SYBR Green)	Batch_02	Yes
OST-007	0.98	2.05	0.88	qRT-PCR (SYBR Green)	Batch_03	Yes
OST-008	3.81	0.38	2.01	qRT-PCR (SYBR Green)	Batch_03	Yes
OST-009	2.56	0.59	1.62	qRT-PCR (SYBR Green)	Batch_03	Yes
OST-010	1.05	1.89	0.95	qRT-PCR (SYBR Green)	Batch_03	Yes

## Sheet: 3_Clinical_Phenotypes
Sample_ID	Grip_Strength (kg)	BMD_Lumbar (g/cm²)	Muscle_Mass_Index (kg/m²)	Fracture_History (Yes/No)	TUG_Test (seconds)	Phenotype_Measurement_Date (MM/YYYY)
OST-001	28.5	0.89	5.8	No	12.3	03/2024
OST-002	22.1	0.76	4.9	Yes	18.5	04/2024
OST-003	35.8	1.02	6.5	No	9.8	03/2024
OST-004	26.3	0.83	5.5	No	13.7	05/2024
OST-005	20.5	0.71	4.7	Yes	20.1	04/2024
OST-006	27.7	0.85	5.6	No	14.2	05/2024
OST-007	36.2	1.05	6.7	No	9.5	03/2024
OST-008	19.8	0.68	4.5	Yes	21.3	04/2024
OST-009	25.9	0.81	5.4	No	13.9	05/2024
OST-010	34.5	1.01	6.3	No	10.2	03/2024

## Sheet: 4_Validation_Data
Experiment_ID	Target_Gene	miRNA_Treatment	Luciferase_Activity (Relative)	Statistical_Significance (p-value)	Replicate_Count	Cell_Line
VAL-001	SFRP1	miR-206-3p mimic	0.42	0.003	3	C2C12 (myoblasts)
VAL-002	SFRP1	Negative control	1	0.98	3	C2C12 (myoblasts)
VAL-003	IL_16	miR-206-3p mimic	0.58	0.007	3	C2C12 (myoblasts)
VAL-004	IL_16	Negative control	1	0.992	3	C2C12 (myoblasts)
VAL-005	SFRP1	miR-206-3p inhibitor	1.85	0.002	3	C2C12 (myoblasts)
VAL-006	IL_16	miR-206-3p inhibitor	1.62	0.005	3	C2C12 (myoblasts)

## Sheet: 5_Data_Dictionary
Section	Column_Name	Definition	Journal_Compliance_Link
Sample Metadata	Sample_ID	Anonymized unique ID (no link to patient identifiers) for cross-sheet traceability	Traceability for linked genotype-phenotype data
Sample Metadata	Osteosarcopenia_Stage	Clinical stage per EWGSOP2 criteria: 0=No osteosarcopenia, 1=Mild, 2=Severe	Phenotype definition for genotype-phenotype linkage
Sample Metadata	RNA_Seq_Accession	Placeholder for ENA accession (links to deposited RNA sequencing data)	Links to mandatory RNA sequencing data deposition
Molecular Data	miR_206_3p_Expression	Relative expression of miR-206-3p (normalized to U6 snRNA via 2^-ΔΔCt method)	Genotype-related molecular data for linkage
Molecular Data	SFRP1_Expression	Relative expression of SFRP1 (target gene of miR-206-3p; normalized to GAPDH)	Genotype-related molecular data for linkage
Clinical Data	Grip_Strength	Dominant hand grip strength (measured via digital dynamometer)	Phenotype data for genotype-phenotype linkage
Clinical Data	BMD_Lumbar	Bone mineral density of L1-L4 vertebrae (measured via DXA, ISCD standards)	Phenotype data for genotype-phenotype linkage
Validation Data	Luciferase_Activity	Relative luciferase activity (normalized to Renilla luciferase for transfection control)	Supports validity of miRNA-target interactions
Validation Data	Statistical_Significance	p-value vs. negative control (Student’s t-test; p<0.05 = statistically significant)	Supports scientific rigor of validation experiments
